# Supplementary material for: Cassava Witches’ Broom Disease in Southeast Asia: A Review of Its Distribution and Associated Symptoms
Source: Plants (Basel). 2023 Jun 4;12(11):2217. doi: 10.3390/plants12112217 (PMC10255860; doi:10.3390/plants12112217)
Supplement: Supplementary file 1 [file plants-12-02217-s001.zip]

Archive with 2 entries (2 files):
- plants-2228413-supplementary Figure S1.zip
- plants-2228413-Supplementary_Table_S1.zip
